# Supplementary material for: The Effects of PP2A Disruption on ER-Mitochondria Contact and Mitochondrial Functions in Neuronal-like Cells
Source: Biomedicines. 2023 Mar 26;11(4):1011. doi: 10.3390/biomedicines11041011 (PMC10135475; doi:10.3390/biomedicines11041011)
Supplement: Supplementary file 1 [file biomedicines-11-01011-s001.zip]

Archive with 1 entries (1 files):
- biomedicines-2250259-supplementary.pdf
